# Supplementary material for: An RNA‐binding atypical tropomyosin recruits kinesin‐1 dynamically to oskar mRNPs
Source: EMBO J. 2016 Dec 27;36(3):319–33. doi: 10.15252/embj.201696038 (PMC5286366; doi:10.15252/embj.201696038)
Supplement: Supplementary file 3 — Video EV1 [file EMBJ-36-319-s003.zip]

Archive with 3 entries (2 files):
- EMBOJ_96038_VideoEV1/
- EMBOJ_96038_VideoEV1/77837_1_video_1032632_thcj1j_EV1.avi
- EMBOJ_96038_VideoEV1/Video_EV1.docx
