# Supplementary material for: An RNA‐binding atypical tropomyosin recruits kinesin‐1 dynamically to oskar mRNPs
Source: EMBO J. 2016 Dec 27;36(3):319–33. doi: 10.15252/embj.201696038 (PMC5286366; doi:10.15252/embj.201696038)
Supplement: Supplementary file 6 — Source Data for Appendix [file EMBJ-36-319-s006.zip]

Archive with 1 entries (1 files):
- EMBOJ_96038_FigS1_source_data.ai
